# Supplementary material for: Unique Features of Extremely Halophilic Microbiota Inhabiting Solar Saltworks Fields of Vietnam
Source: Microorganisms. 2024 Sep 29;12(10):1975. doi: 10.3390/microorganisms12101975 (PMC11509607; doi:10.3390/microorganisms12101975)
Supplement: Supplementary file 1 [file microorganisms-12-01975-s001.zip]

Archive with 1 entries (1 files):
- microorganisms-3184938-supplementary.pdf
